# Supplementary material for: Historical trends in Hawaiian game harvest and hunter participation in Hawai‘i from 1946-2008
Source: PLoS One. 2019 Aug 16;14(8):e0219283. doi: 10.1371/journal.pone.0219283 (PMC6697321; doi:10.1371/journal.pone.0219283)
Supplement: S1 Table — (XLSX) [file pone.0219283.s001.xlsx]

## Sheet: Data
Supplemental Information. The raw data from which analyses were conducted.
YEAR	TAX	ISLAND	SPECIES	TAKE	# MEN
1946	M	H	FSHP	1401
1946	M	H	GOAT	1377
1946	M	H	PIGS	2935
1946	M	K	GOAT	650
1946	M	K	PIGS	440
1946	M	MA	GOAT	313
1946	M	MA	PIGS	103
1946	M	MO	GOAT	430
1946	M	MO	PIGS	16
1946	M	O	GOAT	211
1946	M	O	PIGS	568
1947	M	H	FSHP	2260
1947	M	H	GOAT	1212
1947	M	H	PIGS	2750
1947	M	K	GOAT	485
1947	M	K	PIGS	352
1947	M	MA	GOAT	708
1947	M	MA	PIGS	361
1947	M	MO	GOAT	397
1947	M	MO	PIGS	29
1947	M	O	GOAT	445
1947	M	O	PIGS	167
1948	M	H	FSHP	1598
1948	M	H	GOAT	940
1948	M	H	PIGS	2452
1948	M	K	GOAT	648
1948	M	K	PIGS	500
1948	M	MA	GOAT	3338
1948	M	MA	PIGS	517
1948	M	MO	GOAT	307
1948	M	MO	PIGS	6
1948	M	O	GOAT	428
1948	M	O	PIGS	246
1949	M	H	FSHP	1427
1949	M	H	GOAT	1333
1949	M	H	PIGS	2700
1949	M	K	GOAT	922
1949	M	K	PIGS	255
1949	M	MA	GOAT	3912
1949	M	MA	PIGS	479
1949	B	MO	CQ	14
1949	M	MO	GOAT	278
1949	M	MO	PIGS	8
1949	M	O	GOAT	140
1949	M	O	PIGS	234
1950	B	H	CQ	418
1950	B	H	JQ	99
1950	B	H	RP	168	181
1950	B	H	RP	802	1135
1950	B	H	RP	986	572
1950	B	MA	RP	124	91
1950	B	MA	RP	457	490
1950	B	MO	CQ	14
1951	B	H	CQ	352
1951	B	H	JQ	186
1951	B	H	RP	594	481
1951	B	H	RP	722	1295
1951	B	H	RP	1661	691
1951	B	L	RP	668	935
1951	B	MA	RP	69	155
1951	B	MA	RP	155	69
1951	B	MA	RP	212	104
1951	B	MA	RP	672	556
1951	B	MO	CQ	135
1952	B	H	CQ	186
1952	B	H	JQ	20
1952	B	H	RP	287	938
1952	B	H	RP	311	406
1952	B	H	RP	1056	774
1952	B	K	RP	53	287
1952	B	K	RP	207	228
1952	B	L	CK	211	636
1952	B	L	RP	441	1109
1952	B	MA	RP	47	53
1952	B	MA	RP	128	286
1953	B	H	RP	70	124
1953	B	H	RP	101	358
1953	B	H	RP	401	723
1954	B	H	BD	2
1954	B	H	CK	0
1954	B	H	CK	0
1954	B	H	CQ	96
1954	B	H	CQ	191
1954	B	H	CQ	283
1954	M	H	FSHP	8
1954	M	H	FSHP	400
1954	M	H	FSHP	650
1954	M	H	GOAT	263
1954	B	H	JQ	11
1954	B	H	JQ	14
1954	B	H	JQ	51
1954	B	H	LD	2
1954	M	H	PIGS	1840
1954	B	H	RP	106	152
1954	B	H	RP	134	368
1954	B	H	RP	506	526
1954	B	H	RP	856	839
1954	M	K	GOAT	199
1954	B	K	JQ	2
1954	M	K	PIGS	159
1954	B	K	RP	12	66
1954	B	K	RP	131	478
1954	B	L	BD	415
1954	B	L	BIRD		1032
1954	B	L	CK	360
1954	B	L	JQ	191
1954	B	L	LD	713
1954	B	L	RP	695
1954	B	MA	BD	58
1954	B	MA	BIRD		783
1954	M	MA	GOAT	834
1954	B	MA	JQ	5
1954	B	MA	LD	125
1954	M	MA	PIGS	141
1954	B	MA	RP	111
1954	B	MA	RP	404	545
1954	M	MO	GOAT	110
1954	M	MO	PIGS	38
1954	M	O	GOAT	4
1954	M	O	PIGS	183
1955	B	H	BD	1
1955	B	H	BIRD		2614
1955	B	H	CK	1341
1955	B	H	CQ	1489
1955	M	H	FSHP	595
1955	M	H	FSHP	697
1955	M	H	GOAT	195
1955	B	H	JQ	147
1955	B	H	LD	7
1955	M	H	PIGS	1909
1955	B	H	RP	1739
1955	M	K	GOAT	43
1955	M	K	PIGS	108
1955	M	L	AXIS	157	414
1955	M	MA	GOAT	422
1955	M	MA	PIGS	42
1955	M	MO	GOAT	100
1955	M	MO	PIGS	19
1955	M	O	GOAT	72
1955	M	O	PIGS	357
1956	B	H	BD	2
1956	B	H	BD	8
1956	B	H	BIRD		4280
1956	B	H	CK	45
1956	B	H	CK	118
1956	B	H	CK	214
1956	B	H	CK	3066
1956	B	H	CQ	60
1956	B	H	CQ	109
1956	B	H	CQ	223
1956	B	H	CQ	246
1956	B	H	CQ	418
1956	M	H	FSHP	743
1956	M	H	GOAT	218
1956	B	H	JQ	12
1956	B	H	JQ	51
1956	B	H	JQ	114
1956	B	H	JQ	299
1956	B	H	LD	2
1956	B	H	LD	7
1956	B	H	LD	12
1956	M	H	PIGS	2397
1956	B	H	RP	24
1956	B	H	RP	177
1956	B	H	RP	183
1956	B	H	RP	1111	1334
1956	B	H	RP	1291
1956	M	K	PIGS	135
1956	B	K	RP	14	37
1956	B	K	RP	39	100
1956	B	K	RP	66	211
1956	B	K	RP	70	246
1956	B	K	RP	167	464
1956	B	L	BD	715
1956	B	L	BIRD		1751
1956	B	L	CK	624
1956	B	L	JQ	123
1956	B	L	LD	1306
1956	B	L	RP	1195
1956	B	MA	BD	26
1956	B	MA	BIRD		955
1956	B	MA	CQ	35
1956	M	MA	GOAT	421
1956	B	MA	JQ	3
1956	B	MA	JQ	21
1956	B	MA	LD	349
1956	M	MA	PIGS	51
1956	B	MA	RP	76
1956	B	MA	RP	946
1956	B	MO	CQ	127
1956	B	MO	CQ	638
1956	M	MO	GOAT	64
1956	M	MO	PIGS	20
1956	M	O	GOAT	33
1956	M	O	PIGS	191
1957	B	H	BD	4
1957	B	H	BIRD		2806
1957	B	H	CK	17
1957	B	H	CK	118
1957	B	H	CK	548	430
1957	B	H	CQ	223
1957	M	H	FSHP	1290
1957	M	H	GOAT	388
1957	B	H	JQ	197
1957	B	H	LD	14
1957	M	H	PIGS	3195
1957	B	H	RP	183
1957	B	H	RP	481	1005
1957	B	H	RP	1177
1957	M	K	PIGS	67
1957	B	K	RP	2
1957	B	K	RP	5
1957	B	K	RP	13
1957	B	K	RP	125
1957	B	L	BD	495
1957	B	L	BIRD		1181
1957	B	L	CK	268
1957	M	L	GOAT	284	233
1957	B	L	JQ	45
1957	B	L	LD	791
1957	B	L	RP	456
1957	B	MA	BIRD		730
1957	B	MA	CQ	16
1957	B	MA	CQ	493
1957	M	MA	GOAT	739
1957	M	MA	PIGS	156
1957	B	MA	RP	489
1957	B	MA	RP	560
1957	B	MO	BD	103
1957	B	MO	BD	265
1957	B	MO	BIRD		245
1957	B	MO	BIRD		333
1957	B	MO	CQ	228
1957	B	MO	CQ	511
1957	M	MO	GOAT	89
1957	B	MO	JQ	4
1957	B	MO	JQ	10
1957	B	MO	LD	15
1957	B	MO	LD	47
1957	M	MO	PIGS	21
1957	B	MO	RP	38
1957	B	MO	RP	52
1957	M	O	GOAT	83
1957	M	O	PIGS	419
1958	B	H	BD	4
1958	B	H	BIRD		1778
1958	B	H	CK	769
1958	B	H	CQ	377
1958	M	H	FSHP	1585
1958	M	H	FSHP	1869
1958	B	H	JQ	19
1958	B	H	LD	3
1958	B	H	RP	638
1958	B	K	BIRD	93	462
1958	B	L	BIRD	821	619
1958	M	L	GOAT	132
1958	M	L	GOAT	312
1958	M	L	GOAT	444
1958	B	MA	BIRD		527
1958	B	MA	CK	493
1958	B	MO	BIRD	1242	467
1958	B	O	BD	638
1958	B	O	BIRD		355
1958	B	O	LD	149
1958	B	O	RP	10
1959	B	H	BD	10
1959	B	H	CK	785
1959	B	H	CQ	369
1959	M	H	FSHP	3
1959	M	H	FSHP	1585
1959	M	H	FSHP	2300
1959	M	H	GOAT	238
1959	B	H	JQ	45
1959	B	H	LD	8
1959	M	H	PIGS	2903
1959	B	H	RP	414
1959	M	K	GOAT	25
1959	M	K	GOAT	131	153
1959	M	K	PIGS	189
1959	M	L	AXIS	85	152
1959	M	L	GOAT	95	172
1959	M	MA	GOAT	559
1959	M	MA	PIGS	153
1959	M	MO	GOAT	54
1959	M	MO	PIGS	39
1959	B	O	BD	1264
1959	M	O	GOAT	51
1959	B	O	LD	866
1959	M	O	PIGS	215
1959	B	O	RP	157
1960	B	H	BD	4
1960	B	H	BIRD		1160
1960	B	H	CK	870
1960	B	H	CQ	528
1960	M	H	FSHP	2300
1960	M	H	FSHP	2499
1960	B	H	JQ	121
1960	B	H	LD	5
1960	B	H	RP	677
1960	B	K	BIRD	286	540
1960	M	K	GOAT	453	397
1960	B	L	BIRD	508	420
1960	M	L	GOAT	261
1960	M	MO	AXIS	39	120
1960	B	MO	BIRD	704	241
1960	B	O	BD	1870
1960	B	O	LD	1233
1960	B	O	RP	235
1961	B	H	BD	1
1961	B	H	CK	616
1961	B	H	CQ	360
1961	M	H	FSHP	2499	2719
1961	B	H	JQ	64
1961	B	H	LD	1
1961	B	H	RP	298
1961	M	K	GOAT	425	398
1961	B	O	BD	2778
1961	B	O	LD	1277
1961	B	O	RP	135
1962	B	H	BD	0
1962	B	H	CK	568
1962	B	H	CQ	373
1962	M	H	FSHP	1183
1962	B	H	JQ	21
1962	B	H	LD	0
1962	B	H	RP	187
1962	B	K	BIRD	126
1962	M	K	GOAT	331	304
1962	B	MA	BIRD	1488
1962	B	MO	BIRD	1025	306
1962	B	O	BD	562
1962	B	O	LD	481
1962	B	O	RP	37
1963	B	H	BD	5
1963	B	H	CK	1118
1963	B	H	CQ	621
1963	M	H	FSHP	456
1963	B	H	JQ	405
1963	B	H	LD	5
1963	B	H	RP	1019
1963	M	K	GOAT	404	478
1963	B	O	BD	1110
1963	B	O	LD	421
1963	B	O	RP	21
1964	B	H	BD	0
1964	B	H	CK	838
1964	B	H	CQ	303
1964	M	H	FSHP	305
1964	M	H	FSHP	335
1964	B	H	JQ	131
1964	B	H	LD	5
1964	B	H	RP	440
1964	B	K	BD	8
1964	B	K	CK	14
1964	B	K	CQ	8
1964	M	K	GOAT	471	527
1964	B	K	JQ	0
1964	B	K	LD	15
1964	B	K	RP	152
1964	B	O	BD	3533
1964	B	O	LD	842
1964	B	O	RP	11
1965	B	H	BD	0
1965	B	H	BIRD		400
1965	B	H	CK	1194
1965	B	H	CQ	371
1965	B	H	JQ	84
1965	B	H	LD	1
1965	B	H	RP	503
1965	B	K	BD	5
1965	B	K	BF	8
1965	B	K	CK	4
1965	B	K	CQ	5
1965	B	K	GF	13
1965	M	K	GOAT	577	406
1965	B	K	JQ	0
1965	B	K	LD	1
1965	B	K	RP	107
1965	B	L	GF	646
1965	B	L	GQ	106
1965	B	MA	BIRD	1227
1965	B	MO	BF	279
1965	B	MO	GF	149
1965	B	O	BD	2594
1965	B	O	JQ	1
1965	B	O	LD	2154
1965	B	O	RP	33
1966	B	H	BD	2
1966	B	H	CK	914
1966	B	H	CQ	454
1966	M	H	FSHP	190
1966	B	H	GF	22
1966	B	H	JQ	17
1966	B	H	LD	0
1966	B	H	RP	397
1966	B	K	BD	24
1966	B	K	BF	2
1966	B	K	CK	2
1966	B	K	CQ	7
1966	B	K	GF	6
1966	M	K	GOAT	388	351
1966	B	K	JQ	0
1966	B	K	LD	26
1966	B	K	RP	110
1966	B	O	BD	3312
1966	B	O	LD	3574
1966	B	O	RP	2
1967	B	H	BD	9
1967	B	H	CK	973
1967	B	H	CQ	513
1967	M	H	FSHP	677
1967	M	H	FSHP	1781
1967	B	H	GF	44
1967	B	H	JQ	132
1967	B	H	LD	1
1967	B	H	RP	246
1967	B	K	BD	10
1967	B	K	BF	15
1967	B	K	CK	16
1967	B	K	CQ	14
1967	B	K	GF	16
1967	M	K	GOAT	405	214
1967	B	K	JQ	0
1967	B	K	LD	13
1967	B	K	RP	181
1967	B	L	BIRD	2227
1967	B	MA	BIRD	918
1967	B	MO	BIRD	1202
1967	B	O	BD	4739
1967	B	O	LD	4755
1968	B	H	BD	7
1968	B	H	CK	815
1968	B	H	CQ	419
1968	B	H	GF	20
1968	B	H	JQ	115
1968	B	H	LD	3
1968	B	H	RP	233
1968	B	K	BD	28
1968	B	K	BF	81
1968	B	K	CK	28
1968	B	K	CQ	32
1968	B	K	GF	57
1968	M	K	GOAT	485	346
1968	B	K	JQ	0
1968	B	K	LD	37
1968	B	K	RP	533
1968	B	L	BIRD	2380
1968	B	MA	BIRD	798
1968	B	MO	BIRD	1016
1968	B	O	BD	2994
1968	B	O	CK	2
1968	B	O	LD	2207
1968	B	O	RP	1
1968	B	O	RP	4
1969	B	H	BD	0
1969	B	H	BD	0
1969	B	H	BD	0
1969	B	H	BD	0
1969	B	H	BD	1
1969	B	H	CK	0
1969	B	H	CK	0
1969	B	H	CK	17
1969	B	H	CK	46
1969	B	H	CK	398
1969	B	H	CQ	0
1969	B	H	CQ	3
1969	B	H	CQ	63
1969	B	H	CQ	98
1969	B	H	CQ	127
1969	M	H	FSHP	1394
1969	B	H	GF	0
1969	B	H	GF	0
1969	B	H	GF	1
1969	B	H	GF	10
1969	B	H	GF	16
1969	B	H	JQ	0
1969	B	H	JQ	0
1969	B	H	JQ	9
1969	B	H	JQ	17
1969	B	H	JQ	28
1969	B	H	LD	0
1969	B	H	LD	0
1969	B	H	LD	1
1969	B	H	LD	1
1969	B	H	LD	1
1969	B	H	RP	0
1969	B	H	RP	1
1969	B	H	RP	33
1969	B	H	RP	33
1969	B	H	RP	73
1969	B	K	BD	26
1969	B	K	BF	82
1969	M	K	BTDR	11	76
1969	B	K	CK	0
1969	B	K	CQ	5
1969	B	K	GF	0
1969	M	K	GOAT	347	380
1969	B	K	JQ	0
1969	B	K	LD	39
1969	M	K	PIGS	538
1969	B	K	RP	249
1969	B	L	BIRD	1566
1969	B	MA	BIRD	484
1969	B	MO	BIRD	1040
1969	B	O	BD	6963
1969	B	O	BIRD		849
1969	B	O	LD	4356
1969	B	O	RP	1
1970	B	H	BD	0
1970	B	H	BD	0
1970	B	H	BD	0
1970	B	H	BD	0
1970	B	H	BD	2
1970	B	H	BF	2
1970	B	H	CK	0
1970	B	H	CK	0
1970	B	H	CK	20
1970	B	H	CK	27
1970	B	H	CK	409
1970	B	H	CQ	0
1970	B	H	CQ	2
1970	B	H	CQ	28
1970	B	H	CQ	38
1970	B	H	CQ	164
1970	M	H	FSHP	108
1970	M	H	FSHP	232
1970	M	H	FSHP	244
1970	M	H	FSHP	476
1970	M	H	FSHP	1061
1970	B	H	GF	0
1970	B	H	GF	0
1970	B	H	GF	3
1970	B	H	GF	6
1970	B	H	GF	17
1970	M	H	GOAT	4
1970	M	H	GOAT	17
1970	M	H	GOAT	25
1970	M	H	GOAT	43
1970	M	H	GOAT	258
1970	M	H	GOAT	327
1970	B	H	JQ	0
1970	B	H	JQ	0
1970	B	H	JQ	2
1970	B	H	JQ	19
1970	B	H	JQ	24
1970	B	H	LD	0
1970	B	H	LD	0
1970	B	H	LD	0
1970	B	H	LD	0
1970	B	H	LD	0
1970	M	H	PIGS	69
1970	M	H	PIGS	73
1970	M	H	PIGS	84
1970	M	H	PIGS	138
1970	M	H	PIGS	158
1970	M	H	PIGS	198
1970	M	H	PIGS	218
1970	M	H	PIGS	242
1970	M	H	PIGS	470
1970	M	H	PIGS	692
1970	B	H	RP	1
1970	B	H	RP	2
1970	B	H	RP	14
1970	B	H	RP	20
1970	B	H	RP	83
1970	B	K	BD	86
1970	B	K	BF	62
1970	M	K	BTDR	2	99
1970	B	K	CK	14
1970	B	K	CQ	4
1970	B	K	GF	0
1970	M	K	GOAT	418	448
1970	M	K	GOAT	431
1970	B	K	JQ	9
1970	B	K	LD	42
1970	M	K	PIGS	381
1970	B	K	RP	248
1970	B	L	BD	173
1970	B	L	CK	5
1970	B	L	CQ	0
1970	B	L	GF	342
1970	B	L	GQ	15
1970	B	L	LD	114
1970	B	L	RP	196
1970	B	L	TK	5
1970	B	MA	BD	0
1970	B	MA	CK	165
1970	B	MA	CQ	24
1970	B	MA	GF	0
1970	B	MA	GQ	0
1970	B	MA	LD	0
1970	B	MA	RP	141
1970	B	MA	TK	0
1970	B	O	RP	1
1971	B	H	BD	0
1971	B	H	BD	0
1971	B	H	BD	3
1971	B	H	BD	8
1971	B	H	BF	0
1971	B	H	BF	0
1971	B	H	BF	2
1971	B	H	BF	5
1971	B	H	CK	0
1971	B	H	CK	42
1971	B	H	CK	86
1971	B	H	CK	805
1971	B	H	CQ	0
1971	B	H	CQ	81
1971	B	H	CQ	299
1971	B	H	CQ	344
1971	M	H	FSHP	84
1971	M	H	FSHP	718
1971	M	H	FSHP	1237
1971	B	H	GF	0
1971	B	H	GF	8
1971	B	H	GF	25
1971	B	H	GF	56
1971	M	H	GOAT	51
1971	M	H	GOAT	57
1971	M	H	GOAT	185
1971	M	H	GOAT	349
1971	B	H	JQ	85
1971	B	H	LD	0
1971	B	H	LD	0
1971	B	H	LD	0
1971	B	H	LD	1
1971	M	H	PIGS	60
1971	M	H	PIGS	167
1971	M	H	PIGS	218
1971	M	H	PIGS	290
1971	B	H	RP	1
1971	B	H	RP	32
1971	B	H	RP	57
1971	B	H	RP	169
1971	B	K	BD	28
1971	B	K	BF	96
1971	B	K	BIRD		1510
1971	M	K	BTDR	17	262
1971	B	K	CK	27
1971	B	K	CQ	34
1971	B	K	GF	0
1971	M	K	GOAT	330
1971	B	K	JQ	26
1971	B	K	LD	12
1971	M	K	PIGS	306
1971	B	K	RP	295
1971	B	L	BD	492
1971	B	L	BIRD		1025
1971	B	L	CK	124
1971	B	L	GF	1070
1971	B	L	GQ	92
1971	B	L	JQ	39
1971	B	L	LD	256
1971	B	L	RP	414
1971	B	L	TK	19
1971	B	MA	BIRD		323
1971	B	MA	CK	148
1971	B	MA	CQ	5
1971	B	MA	RP	162
1971	B	MO	BD	622
1971	B	MO	BF	935
1971	B	MO	BIRD		1232
1971	B	MO	CK	53
1971	B	MO	CQ	302
1971	B	MO	GF	798
1971	B	MO	JQ	67
1971	B	MO	LD	407
1971	B	MO	RP	159
1971	B	MO	TK	15
1972	B	H	BD	5
1972	B	H	BD	8
1972	B	H	BF	29
1972	B	H	BF	304
1972	B	H	BIRD		2408
1972	B	H	CK	42
1972	B	H	CK	988
1972	B	H	CQ	19
1972	B	H	CQ	845
1972	B	H	EF	29
1972	M	H	FSHP	140
1972	M	H	FSHP	651
1972	M	H	FSHP	1144
1972	B	H	GF	130
1972	B	H	GF	149
1972	M	H	GOAT	48
1972	M	H	GOAT	54
1972	M	H	GOAT	268
1972	M	H	GOAT	348
1972	B	H	JQ	147
1972	B	H	LD	5
1972	B	H	LD	11
1972	M	H	PIGS	83
1972	M	H	PIGS	111
1972	M	H	PIGS	224
1972	M	H	PIGS	1462
1972	B	H	RP	24
1972	B	H	RP	251
1972	B	H	TK	28
1972	B	K	BD	67
1972	B	K	BF	101
1972	B	K	BIRD		2714
1972	M	K	BTDR	11	360
1972	B	K	CK	41
1972	B	K	CQ	26
1972	B	K	EF	172
1972	B	K	GF	0
1972	M	K	GOAT	496
1972	B	K	JQ	87
1972	B	K	LD	48
1972	M	K	PIGS	318
1972	B	K	RP	482
1972	B	L	BD	524
1972	B	L	CK	58
1972	B	L	GF	733
1972	B	L	GQ	16
1972	B	L	JQ	34
1972	B	L	LD	242
1972	B	L	RP	393
1972	B	L	TK	2
1972	B	MA	CK	162
1972	B	MA	CQ	25
1972	B	MA	RP	319
1972	B	MO	BD	621
1972	B	MO	BF	995
1972	B	MO	CK	33
1972	B	MO	CQ	380
1972	B	MO	GF	832
1972	B	MO	JQ	62
1972	B	MO	LD	244
1972	B	MO	RP	181
1972	B	MO	TK	5
1972	B	O	BD	3
1972	B	O	CK	1
1972	B	O	EF	22
1972	B	O	LD	2
1972	B	O	RP	1
1973	B	H	BD	0
1973	B	H	BD	6
1973	B	H	BF	9
1973	B	H	BF	73
1973	B	H	CK	36
1973	B	H	CK	1199
1973	B	H	CQ	2
1973	B	H	CQ	414
1973	B	H	EF	70
1973	M	H	FSHP	79
1973	M	H	FSHP	171
1973	M	H	FSHP	321
1973	M	H	FSHP	1248
1973	B	H	GF	39
1973	B	H	GF	43
1973	M	H	GOAT	0
1973	M	H	GOAT	2
1973	M	H	GOAT	43
1973	M	H	GOAT	45
1973	M	H	GOAT	79
1973	M	H	GOAT	178
1973	M	H	GOAT	283
1973	B	H	JQ	37
1973	B	H	LD	2
1973	B	H	LD	4
1973	M	H	PIGS	22
1973	M	H	PIGS	37
1973	M	H	PIGS	65
1973	M	H	PIGS	94
1973	M	H	PIGS	138
1973	M	H	PIGS	226
1973	M	H	PIGS	497
1973	M	H	PIGS	704
1973	B	H	RP	0
1973	B	H	RP	0
1973	B	H	TK	6
1973	B	K	BD	33
1973	B	K	BF	44
1973	B	K	BIRD		2083
1973	M	K	BTDR	10	395
1973	B	K	CK	16
1973	B	K	CQ	9
1973	B	K	EF	88
1973	B	K	GF	0
1973	M	K	GOAT	387
1973	B	K	JQ	23
1973	B	K	LD	21
1973	M	K	PIGS	268
1973	B	K	RP	222
1973	M	L	AXIS	0
1973	B	L	BD	202
1973	B	L	BIRD		480
1973	B	L	CK	55
1973	B	L	GF	229
1973	B	L	LD	75
1973	B	L	RP	116
1973	B	MA	BIRD		214
1973	B	MA	CK	156
1973	B	MA	CQ	11
1973	B	MA	RP	0
1973	B	MO	BD	121
1973	B	MO	BF	91
1973	B	MO	BIRD		454
1973	B	MO	CK	13
1973	B	MO	CQ	17
1973	B	MO	GF	67
1973	B	MO	JQ	3
1973	B	MO	LD	32
1973	B	MO	RP	6
1973	B	O	EF	18
1974	B	H	BD	5
1974	B	H	BF	217
1974	B	H	CK	1962
1974	B	H	CQ	1805
1974	B	H	EF	369
1974	M	H	FSHP	605
1974	B	H	GF	210
1974	M	H	GOAT	39
1974	M	H	GOAT	354
1974	B	H	JQ	738
1974	B	H	LD	12
1974	M	H	PIGS	92
1974	M	H	PIGS	1256
1974	B	H	RP	522
1974	B	H	TK	36
1974	B	K	BD	84
1974	B	K	BF	138
1974	B	K	BIRD		3255
1974	M	K	BTDR	11	360
1974	B	K	CK	57
1974	B	K	CQ	51
1974	B	K	EF	298
1974	M	K	GOAT	10
1974	B	K	JQ	67
1974	B	K	LD	93
1974	M	K	PIGS	225
1974	B	K	RP	656
1974	M	L	AXIS	81	564
1974	M	L	AXIS		614
1974	B	L	BD	627
1974	B	L	BIRD		938
1974	B	L	CK	238
1974	B	L	GF	1017
1974	B	L	GQ	51
1974	B	L	JQ	139
1974	B	L	LD	145
1974	B	L	RP	578
1974	B	L	TK	4
1974	B	MA	BIRD		966
1974	B	MA	CK	255
1974	B	MA	CQ	43
1974	B	MA	RP	426
1974	M	MO	AXIS	18
1974	B	MO	BD	449
1974	B	MO	BF	659
1974	B	MO	BIRD		940
1974	B	MO	CK	12
1974	B	MO	CQ	119
1974	B	MO	GF	261
1974	B	MO	JQ	13
1974	B	MO	LD	213
1974	B	MO	RP	87
1974	B	O	BD	2
1974	B	O	EF	33
1974	B	O	JQ	2
1974	B	O	RP	2
1975	B	H	BD	3
1975	B	H	BF	89
1975	B	H	CK	1712
1975	B	H	CQ	1032
1975	B	H	EF	143
1975	M	H	FSHP	547
1975	M	H	FSHP	574
1975	M	H	FSHP	657
1975	B	H	GF	83
1975	M	H	GOAT	9
1975	M	H	GOAT	37
1975	M	H	GOAT	126
1975	M	H	GOAT	490
1975	B	H	LD	5
1975	M	H	MFLN	95
1975	M	H	PIGS	63
1975	M	H	PIGS	143
1975	M	H	PIGS	1531
1975	B	H	RP	368
1975	B	H	TK	48
1975	B	K	BD	45
1975	B	K	BF	9
1975	B	K	BIRD		2161
1975	M	K	BTDR	14	452
1975	B	K	CK	12
1975	B	K	CQ	12
1975	B	K	EF	161
1975	B	K	GF	5
1975	M	K	GOAT	53
1975	B	K	JQ	32
1975	B	K	LD	81
1975	M	K	PIGS	315
1975	B	K	RP	276
1975	M	L	AXIS	138	773
1975	M	L	MFLN	12
1975	M	MO	AXIS	32	534
1975	B	O	EF	82
1975	B	O	JQ	1
1975	B	O	RP	2
1976	B	H	BD	1
1976	B	H	BD	5
1976	B	H	BF	1
1976	B	H	BF	109
1976	B	H	CK	4
1976	B	H	CK	1065
1976	B	H	CQ	14
1976	B	H	CQ	1124
1976	B	H	EF	57
1976	B	H	EF	177
1976	M	H	FSHP	63
1976	M	H	FSHP	350
1976	M	H	FSHP	401
1976	M	H	FSHP	540
1976	B	H	GF	6
1976	B	H	GF	120
1976	M	H	GOAT	2
1976	M	H	GOAT	5
1976	M	H	GOAT	20
1976	M	H	GOAT	195
1976	B	H	LD	1
1976	B	H	LD	4
1976	M	H	MFLN	15
1976	M	H	MFLN	24
1976	M	H	PIGS	46
1976	M	H	PIGS	82
1976	M	H	PIGS	1246
1976	B	H	RP	256
1976	B	H	TK	59
1976	B	K	BD	74
1976	B	K	BF	48
1976	B	K	BIRD		2639
1976	M	K	BTDR	9	523
1976	B	K	CK	50
1976	B	K	CQ	24
1976	B	K	EF	296
1976	B	K	GF	30
1976	M	K	GOAT	404	389
1976	B	K	JQ	42
1976	B	K	LD	37
1976	M	K	PIGS	303
1976	B	K	RP	389
1976	M	L	AXIS	132	898
1976	B	L	BD	512
1976	B	L	BIRD		637
1976	B	L	CK	36
1976	B	L	GF	322
1976	B	L	GQ	16
1976	B	L	JQ	25
1976	B	L	LD	26
1976	M	L	MFLN	12	68
1976	B	L	RP	161
1976	B	L	TK	1
1976	B	MA	BIRD		533
1976	B	MA	CK	231
1976	B	MA	CQ	9
1976	B	MA	RP	125
1976	B	MO	BD	203
1976	B	MO	BF	135
1976	B	MO	BIRD		597
1976	B	MO	CQ	49
1976	B	MO	GF	126
1976	B	MO	JQ	13
1976	B	MO	LD	116
1976	B	MO	RP	25
1976	B	O	BD	25
1976	B	O	EF	89
1976	B	O	LD	1
1976	B	O	RP	6
1977	B	H	BD	0
1977	B	H	BD	9
1977	B	H	BF	0
1977	B	H	BF	44
1977	B	H	CK	2
1977	B	H	CK	1442
1977	B	H	CQ	15
1977	B	H	CQ	1001
1977	B	H	EF	24
1977	B	H	EF	103
1977	M	H	FSHP	239
1977	M	H	FSHP	249
1977	B	H	GF	4
1977	B	H	GF	78
1977	M	H	GOAT	1
1977	M	H	GOAT	3
1977	M	H	GOAT	17
1977	M	H	GOAT	260
1977	M	H	GOAT	866
1977	B	H	KJ	0
1977	B	H	KJ	13
1977	B	H	LD	0
1977	B	H	LD	3
1977	M	H	MFLN	15
1977	M	H	PIGS	38
1977	M	H	PIGS	57
1977	M	H	PIGS	834
1977	B	H	RP	182
1977	B	H	TK	18
1977	B	H	TK	66
1977	B	K	BD	71
1977	B	K	BF	51
1977	B	K	BIRD		2179
1977	M	K	BTDR	15	643
1977	B	K	CK	34
1977	B	K	CQ	23
1977	B	K	EF	292
1977	B	K	GF	0
1977	M	K	GOAT	367	572
1977	B	K	JQ	8
1977	B	K	LD	42
1977	M	K	PIGS	266
1977	B	K	RP	284
1977	M	L	AXIS	159	895
1977	B	L	BD	294
1977	B	L	CK	45
1977	B	L	EF	40
1977	B	L	GF	354
1977	B	L	GQ	13
1977	B	L	JQ	3
1977	B	L	LD	37
1977	M	L	MFLN	11
1977	B	L	RP	167
1977	B	L	TK	8
1977	B	MA	CK	216
1977	B	MA	CQ	24
1977	B	MA	RP	248
1977	M	MO	AXIS	44	547
1977	B	MO	BD	32
1977	B	MO	BF	39
1977	B	MO	CK	2
1977	B	MO	CQ	14
1977	B	MO	GF	26
1977	B	MO	GQ	1
1977	B	MO	LD	8
1977	B	MO	RP	6
1977	B	O	CK	1
1977	B	O	EF	49
1977	B	O	GF	4
1977	B	O	JQ	1
1977	B	O	RP	5
1978	B	H	BD	0
1978	B	H	BD	5
1978	B	H	BD	14
1978	B	H	BF	1
1978	B	H	BF	13
1978	B	H	BF	54
1978	B	H	CK	1
1978	B	H	CK	50
1978	B	H	CK	1146
1978	B	H	CQ	4
1978	B	H	CQ	10
1978	B	H	CQ	794
1978	B	H	EF	0
1978	B	H	EF	27
1978	B	H	EF	175
1978	M	H	FSHP	151
1978	M	H	FSHP	218
1978	M	H	FSHP	218
1978	B	H	GF	4
1978	B	H	GF	22
1978	B	H	GF	63
1978	M	H	GOAT	0
1978	M	H	GOAT	1
1978	M	H	GOAT	8
1978	M	H	GOAT	134
1978	M	H	GOAT	627
1978	B	H	GQ	0
1978	B	H	JQ	1
1978	B	H	KJ	0
1978	B	H	KJ	24
1978	B	H	LD	0
1978	B	H	LD	0
1978	B	H	LD	7
1978	M	H	MFLN	37
1978	M	H	PIGS	17
1978	M	H	PIGS	31
1978	M	H	PIGS	610
1978	B	H	RP	2
1978	B	H	RP	219
1978	B	H	TK	0
1978	B	H	TK	14
1978	B	H	TK	66
1978	B	K	BD	65
1978	B	K	BF	19
1978	M	K	BTDR	12	611
1978	B	K	CK	14
1978	B	K	CQ	22
1978	B	K	EF	307
1978	B	K	GF	6
1978	M	K	GOAT	402	610
1978	B	K	JQ	16
1978	B	K	LD	38
1978	M	K	PIGS	251
1978	B	K	RP	325
1978	M	L	AXIS	316	1053
1978	B	L	BD	111
1978	B	L	BIRD		561
1978	B	L	CK	13
1978	B	L	GF	176
1978	B	L	GQ	6
1978	B	L	JQ	5
1978	B	L	LD	35
1978	M	L	MFLN	19	56
1978	B	L	RP	98
1978	B	MA	BIRD		732
1978	B	MA	CK	292
1978	B	MA	CQ	22
1978	B	MA	RP	222
1978	M	MO	AXIS	21	493
1978	B	MO	BD	36
1978	B	MO	BF	158
1978	B	MO	BIRD		393
1978	B	MO	CK	5
1978	B	MO	CQ	90
1978	B	MO	GF	103
1978	B	MO	JQ	7
1978	B	MO	LD	41
1978	B	MO	RP	42
1978	B	O	BD	2
1978	B	O	EF	95
1978	B	O	LD	4
1978	B	O	RP	6
1979	B	H	BD	0
1979	B	H	BD	0
1979	B	H	BD	2
1979	B	H	BF	3
1979	B	H	BF	72
1979	B	H	BF	434
1979	B	H	CK	0
1979	B	H	CK	97
1979	B	H	CK	1650
1979	B	H	CQ	5
1979	B	H	CQ	15
1979	B	H	CQ	2083
1979	B	H	EF	5
1979	B	H	EF	31
1979	B	H	EF	835
1979	M	H	FSHP	93
1979	M	H	FSHP	268
1979	B	H	GF	3
1979	B	H	GF	113
1979	B	H	GF	202
1979	M	H	GOAT	10
1979	M	H	GOAT	10
1979	M	H	GOAT	20
1979	M	H	GOAT	21
1979	M	H	GOAT	39
1979	B	H	GQ	0
1979	B	H	JQ	9
1979	B	H	KJ	1
1979	B	H	KJ	26
1979	B	H	LD	0
1979	B	H	LD	0
1979	B	H	LD	7
1979	M	H	MFLN	55
1979	M	H	PIGS	11
1979	M	H	PIGS	45
1979	M	H	PIGS	505
1979	B	H	RP	6
1979	B	H	RP	240
1979	B	H	TK	0
1979	B	H	TK	20
1979	B	H	TK	62
1979	B	K	BD	41
1979	B	K	BF	34
1979	M	K	BTDR	9	579
1979	B	K	CK	39
1979	B	K	CQ	14
1979	B	K	EF	285
1979	M	K	GOAT	294	488
1979	B	K	JQ	7
1979	B	K	LD	30
1979	M	K	PIGS	351
1979	B	K	RP	253
1979	B	L	BD	378
1979	B	L	BIRD		653
1979	B	L	CK	38
1979	B	L	EF	38
1979	B	L	GF	464
1979	B	L	GQ	25
1979	B	L	JQ	27
1979	B	L	LD	56
1979	B	L	RP	301
1979	B	L	TK	6
1979	B	MA	BIRD		775
1979	B	MA	CK	522
1979	B	MA	CQ	71
1979	B	MA	RP	287
1979	B	MO	BD	68
1979	B	MO	BF	400
1979	B	MO	BIRD		158
1979	B	MO	CQ	127
1979	B	MO	GF	286
1979	B	MO	LD	104
1979	B	MO	RP	37
1979	B	O	BD	1
1979	B	O	EF	56
1979	B	O	JQ	2
1979	B	O	LD	3
1980	B	H	BD	0
1980	B	H	BD	2
1980	B	H	BD	2
1980	B	H	BF	2
1980	B	H	BF	154
1980	B	H	BF	563
1980	B	H	CK	0
1980	B	H	CK	44
1980	B	H	CK	1462
1980	B	H	CQ	1
1980	B	H	CQ	6
1980	B	H	CQ	1837
1980	B	H	EF	0
1980	B	H	EF	59
1980	B	H	EF	601
1980	M	H	FSHP	142
1980	M	H	FSHP	1102
1980	B	H	GF	0
1980	B	H	GF	91
1980	B	H	GF	150
1980	M	H	GOAT	39
1980	M	H	GOAT	53
1980	M	H	GOAT	87
1980	M	H	GOAT	507
1980	B	H	GQ	0
1980	B	H	JQ	22
1980	B	H	KJ	27
1980	B	H	KJ	31
1980	B	H	LD	0
1980	B	H	LD	0
1980	B	H	LD	9
1980	M	H	MFLN	0
1980	M	H	PIGS	20
1980	M	H	PIGS	415
1980	B	H	RP	12
1980	B	H	RP	236
1980	B	H	TK	0
1980	B	H	TK	9
1980	B	H	TK	62
1980	B	K	BD	52
1980	B	K	BF	36
1980	M	K	BTDR	14	631
1980	B	K	CK	19
1980	B	K	CQ	23
1980	B	K	EF	307
1980	M	K	GOAT	374	632
1980	B	K	JQ	12
1980	B	K	LD	63
1980	M	K	PIGS	376
1980	B	K	RP	307
1980	M	L	AXIS	214
1980	B	L	BD	101
1980	B	L	BIRD		576
1980	B	L	CK	11
1980	B	L	EF	9
1980	B	L	GF	249
1980	B	L	GQ	18
1980	B	L	JQ	3
1980	B	L	LD	48
1980	M	L	MFLN	17	64
1980	B	L	RP	191
1980	B	L	TK	10
1980	B	MA	BIRD		989
1980	B	MA	CK	410
1980	B	MA	CQ	34
1980	B	MA	RP	355
1980	B	MO	BD	311
1980	B	MO	BF	844
1980	B	MO	BIRD		398
1980	B	MO	CQ	188
1980	B	MO	GF	330
1980	B	MO	JQ	6
1980	B	MO	LD	221
1980	B	MO	RP	40
1980	B	O	BD	1
1980	B	O	EF	34
1980	M	O	PIGS	3
1980	B	O	RP	6
1981	B	H	BD	0
1981	B	H	BD	0
1981	B	H	BD	0
1981	B	H	BF	1
1981	B	H	BF	2
1981	B	H	BF	96
1981	B	H	BF	104
1981	B	H	CK	0
1981	B	H	CK	4
1981	B	H	CK	22
1981	B	H	CK	602
1981	B	H	CQ	0
1981	B	H	CQ	20
1981	B	H	CQ	48
1981	B	H	CQ	734
1981	B	H	EF	1
1981	B	H	EF	13
1981	B	H	EF	52
1981	B	H	EF	296
1981	M	H	FSHP	18
1981	M	H	FSHP	66
1981	M	H	FSHP	84
1981	B	H	GF	0
1981	B	H	GF	1
1981	B	H	GF	26
1981	B	H	GF	48
1981	M	H	GOAT	10
1981	M	H	GOAT	46
1981	M	H	GOAT	443
1981	B	H	GQ	0
1981	B	H	JQ	0
1981	B	H	JQ	3
1981	B	H	KJ	0
1981	B	H	KJ	6
1981	B	H	KJ	32
1981	B	H	LD	0
1981	B	H	LD	0
1981	B	H	LD	1
1981	M	H	MAML	0
1981	M	H	PIGS	0
1981	M	H	PIGS	10
1981	M	H	PIGS	18
1981	M	H	PIGS	88
1981	M	H	PIGS	111
1981	M	H	PIGS	164
1981	B	H	RP	1
1981	B	H	RP	17
1981	B	H	RP	91
1981	B	H	TK	0
1981	B	H	TK	6
1981	B	H	TK	12
1981	B	H	TK	43
1981	B	K	BD	72
1981	B	K	BF	25
1981	B	K	BIRD		2414
1981	M	K	BTDR	21	841
1981	B	K	CK	6
1981	B	K	CQ	10
1981	B	K	EF	372
1981	B	K	GF	5
1981	M	K	GOAT	388	699
1981	B	K	JQ	6
1981	B	K	LD	53
1981	M	K	PIGS	325
1981	B	K	RP	333
1981	M	L	AXIS	393	1227
1981	B	L	BD	89
1981	B	L	BIRD		347
1981	B	L	CK	10
1981	B	L	EF	19
1981	B	L	GF	119
1981	B	L	GQ	6
1981	B	L	JQ	5
1981	B	L	LD	24
1981	M	L	MFLN	0	51
1981	M	L	MFLN	25	61
1981	B	L	RP	70
1981	B	MA	BIRD		829
1981	B	MA	CK	315
1981	B	MA	CQ	26
1981	B	MA	RP	211
1981	B	MO	BD	8
1981	B	MO	BF	61
1981	B	MO	BIRD		383
1981	B	MO	CQ	16
1981	B	MO	GF	39
1981	B	MO	JQ	1
1981	B	MO	LD	15
1981	B	MO	RP	9
1981	B	O	BD	0
1981	B	O	CK	0
1981	B	O	EF	55
1981	B	O	GF	0
1981	B	O	JQ	0
1981	B	O	LD	0
1981	M	O	PIGS	0
1981	M	O	PIGS	2
1981	M	O	PIGS	9
1981	B	O	RP	2
1982	B	H	BD	0
1982	B	H	BD	0
1982	B	H	BD	0
1982	B	H	BD	12
1982	B	H	BF	2
1982	B	H	BF	6
1982	B	H	BF	315
1982	B	H	BF	911
1982	B	H	CK	1
1982	B	H	CK	6
1982	B	H	CK	42
1982	B	H	CK	1462
1982	B	H	CQ	1
1982	B	H	CQ	12
1982	B	H	CQ	91
1982	B	H	CQ	2957
1982	B	H	EF	9
1982	B	H	EF	76
1982	B	H	EF	106
1982	B	H	EF	1093
1982	M	H	FSHP	1
1982	M	H	FSHP	6
1982	M	H	FSHP	9
1982	M	H	FSHP	14
1982	M	H	FSHP	78
1982	B	H	GF	0
1982	B	H	GF	0
1982	B	H	GF	72
1982	B	H	GF	220
1982	M	H	GOAT	0
1982	M	H	GOAT	18
1982	M	H	GOAT	22
1982	B	H	JQ	2
1982	B	H	JQ	15
1982	B	H	JQ	43
1982	B	H	JQ	890
1982	B	H	KJ	1
1982	B	H	KJ	36
1982	B	H	KJ	41
1982	B	H	LD	0
1982	B	H	LD	0
1982	B	H	LD	1
1982	B	H	LD	2
1982	M	H	MFLN	0
1982	M	H	PIGS	0
1982	M	H	PIGS	3
1982	M	H	PIGS	8
1982	M	H	PIGS	16
1982	M	H	PIGS	39
1982	M	H	PIGS	76
1982	M	H	PIGS	189
1982	B	H	RP	0
1982	B	H	RP	12
1982	B	H	RP	32
1982	B	H	RP	301
1982	B	H	TK	0
1982	B	H	TK	7
1982	B	H	TK	9
1982	B	H	TK	102
1982	B	K	BD	73
1982	M	K	BTDR	13	777
1982	B	K	CK	16
1982	B	K	CQ	21
1982	B	K	EF	414
1982	M	K	GOAT	433	670
1982	B	K	JQ	6
1982	B	K	LD	87
1982	M	K	PIGS	430
1982	B	K	RP	454
1982	B	O	BD	0
1982	B	O	CK	0
1982	B	O	EF	10
1982	B	O	GF	0
1982	B	O	JQ	0
1982	B	O	LD	1
1982	B	O	RP	0
1983	B	H	BD	0
1983	B	H	BD	0
1983	B	H	BD	1
1983	B	H	BD	9
1983	B	H	BF	2
1983	B	H	BF	11
1983	B	H	BF	59
1983	B	H	BF	432
1983	B	H	BIRD		4738
1983	B	H	CK	0
1983	B	H	CK	3
1983	B	H	CK	7
1983	B	H	CK	802
1983	B	H	CQ	2
1983	B	H	CQ	28
1983	B	H	CQ	121
1983	B	H	CQ	1804
1983	B	H	EF	4
1983	B	H	EF	57
1983	B	H	EF	121
1983	B	H	EF	818
1983	M	H	FSHP	10
1983	M	H	FSHP	11
1983	M	H	FSHP	15
1983	M	H	FSHP	44
1983	B	H	GF	0
1983	B	H	GF	0
1983	B	H	GF	27
1983	B	H	GF	182
1983	M	H	GOAT	0
1983	M	H	GOAT	2
1983	M	H	GOAT	26
1983	B	H	JQ	0
1983	B	H	JQ	6
1983	B	H	JQ	6
1983	B	H	JQ	395
1983	B	H	KJ	1
1983	B	H	KJ	33
1983	B	H	KJ	99
1983	B	H	LD	0
1983	B	H	LD	0
1983	B	H	LD	1
1983	B	H	LD	3
1983	M	H	MFLN	95
1983	M	H	PIGS	0
1983	M	H	PIGS	6
1983	M	H	PIGS	9
1983	M	H	PIGS	48
1983	M	H	PIGS	49
1983	M	H	PIGS	73
1983	M	H	PIGS	126
1983	B	H	RP	1
1983	B	H	RP	5
1983	B	H	RP	17
1983	B	H	RP	156
1983	B	H	TK	0
1983	B	H	TK	5
1983	B	H	TK	14
1983	B	H	TK	104
1983	B	K	BD	87
1983	M	K	BTDR	26	992
1983	B	K	CK	26
1983	B	K	CQ	0
1983	B	K	EF	343
1983	M	K	GOAT	15
1983	M	K	GOAT	133
1983	B	K	JQ	13
1983	B	K	LD	105
1983	M	K	PIGS	465
1983	B	K	RP	328
1983	M	L	AXIS	686	1372
1983	M	L	MFLN	1
1983	M	L	MFLN	44	81
1983	B	O	BD	1
1983	B	O	CK	0
1983	B	O	EF	42
1983	B	O	GF	0
1983	B	O	JQ	0
1983	B	O	LD	0
1983	M	O	PIGS	6
1983	M	O	PIGS	22
1983	B	O	RP	1
1984	B	H	BD	0
1984	B	H	BD	0
1984	B	H	BD	0
1984	B	H	BD	0
1984	B	H	BF	0
1984	B	H	BF	6
1984	B	H	BF	114
1984	B	H	BF	308
1984	B	H	CK	0
1984	B	H	CK	14
1984	B	H	CK	751
1984	B	H	CQ	0
1984	B	H	CQ	6
1984	B	H	CQ	70
1984	B	H	CQ	1222
1984	B	H	EF	1
1984	B	H	EF	46
1984	B	H	EF	69
1984	B	H	EF	764
1984	M	H	FSHP	18
1984	M	H	FSHP	36
1984	M	H	FSHP	42
1984	M	H	FSHP	66
1984	B	H	GF	2
1984	B	H	GF	3
1984	B	H	GF	45
1984	B	H	GF	137
1984	M	H	GOAT	1
1984	M	H	GOAT	10
1984	M	H	GOAT	35
1984	B	H	GQ	0
1984	B	H	GQ	0
1984	B	H	GQ	0
1984	B	H	GQ	0
1984	B	H	JQ	0
1984	B	H	JQ	6
1984	B	H	JQ	6
1984	B	H	JQ	242
1984	B	H	KJ	0
1984	B	H	KJ	1
1984	B	H	KJ	69
1984	B	H	KJ	137
1984	B	H	LD	0
1984	B	H	LD	0
1984	B	H	LD	2
1984	B	H	LD	2
1984	M	H	MFLN	190
1984	M	H	PIGS	1
1984	M	H	PIGS	2
1984	M	H	PIGS	10
1984	M	H	PIGS	14
1984	M	H	PIGS	52
1984	M	H	PIGS	55
1984	M	H	PIGS	57
1984	M	H	PIGS	92
1984	M	H	PIGS	185
1984	B	H	RP	2
1984	B	H	RP	4
1984	B	H	RP	13
1984	B	H	RP	152
1984	B	H	TK	0
1984	B	H	TK	9
1984	B	H	TK	21
1984	B	H	TK	316
1984	B	K	BD	98
1984	M	K	BTDR	0
1984	M	K	BTDR	20	1063
1984	B	K	CK	13
1984	B	K	CQ	0
1984	B	K	EF	377
1984	M	K	GOAT	5	0
1984	M	K	GOAT	196
1984	B	K	JQ	1
1984	B	K	LD	81
1984	M	K	PIGS	549
1984	B	K	RP	263
1984	M	L	AXIS	5	201
1984	M	L	AXIS	808	1437
1984	M	L	MFLN	4
1984	M	L	MFLN	45	81
1984	M	MO	AXIS	0
1984	B	O	BD	0
1984	B	O	BIRD		514
1984	B	O	CK	0
1984	B	O	EF	43
1984	B	O	GF	0
1984	B	O	JQ	0
1984	B	O	LD	0
1984	M	O	PIGS	6
1984	M	O	PIGS	10
1984	B	O	RP	0
1985	B	H	BD	0
1985	B	H	BD	0
1985	B	H	BD	0
1985	B	H	BD	2
1985	B	H	BF	5
1985	B	H	BF	9
1985	B	H	BF	35
1985	B	H	BF	253
1985	B	H	CK	0
1985	B	H	CK	1
1985	B	H	CK	34
1985	B	H	CK	1033
1985	B	H	CQ	0
1985	B	H	CQ	15
1985	B	H	CQ	164
1985	B	H	CQ	2310
1985	B	H	EF	1
1985	B	H	EF	60
1985	B	H	EF	138
1985	B	H	EF	1069
1985	M	H	FSHP	321
1985	B	H	GF	0
1985	B	H	GF	4
1985	B	H	GF	38
1985	B	H	GF	116
1985	M	H	GOAT	4
1985	M	H	GOAT	62
1985	B	H	GQ	0
1985	B	H	GQ	0
1985	B	H	GQ	0
1985	B	H	GQ	105
1985	B	H	JQ	0
1985	B	H	JQ	2
1985	B	H	JQ	4
1985	B	H	JQ	176
1985	B	H	KJ	0
1985	B	H	KJ	0
1985	B	H	KJ	99
1985	B	H	KJ	119
1985	B	H	LD	0
1985	B	H	LD	0
1985	B	H	LD	2
1985	B	H	LD	3
1985	M	H	MFLN	105
1985	M	H	PIGS	559
1985	B	H	RP	0
1985	B	H	RP	0
1985	B	H	RP	22
1985	B	H	RP	154
1985	B	H	TK	2
1985	B	H	TK	14
1985	B	H	TK	73
1985	B	H	TK	393
1985	B	K	BD	104
1985	M	K	BTDR	0
1985	M	K	BTDR	18	1033
1985	B	K	CK	11
1985	B	K	CQ	0
1985	B	K	EF	584
1985	M	K	GOAT	163
1985	M	K	GOAT	332	769
1985	B	K	JQ	1
1985	B	K	LD	77
1985	M	K	PIGS	566
1985	B	K	RP	335
1985	M	L	AXIS	8	236
1985	M	L	AXIS	741	1371
1985	M	L	MFLN	1	210
1985	M	L	MFLN	61	81
1985	M	MA	PIGS	180	607
1985	M	MO	AXIS	0
1985	M	MO	GOAT	5
1985	M	MO	PIGS	30
1985	B	O	BD	8
1985	B	O	CK	0
1985	B	O	EF	74
1985	B	O	GF	0
1985	B	O	JQ	0
1985	B	O	LD	12
1985	M	O	PIGS	0
1985	M	O	PIGS	14
1985	B	O	RP	2
1986	B	H	BD	0
1986	B	H	BD	0
1986	B	H	BD	0
1986	B	H	BD	2
1986	B	H	BF	0
1986	B	H	BF	2
1986	B	H	BF	204
1986	B	H	BF	375
1986	B	H	CK	1
1986	B	H	CK	2
1986	B	H	CK	55
1986	B	H	CK	891
1986	B	H	CQ	0
1986	B	H	CQ	8
1986	B	H	CQ	70
1986	B	H	CQ	2474
1986	B	H	EF	13
1986	B	H	EF	24
1986	B	H	EF	61
1986	B	H	EF	1190
1986	M	H	FSHP	288
1986	B	H	GF	0
1986	B	H	GF	1
1986	B	H	GF	78
1986	B	H	GF	109
1986	M	H	GOAT	5
1986	B	H	GQ	0
1986	B	H	GQ	0
1986	B	H	GQ	0
1986	B	H	GQ	131
1986	B	H	JQ	0
1986	B	H	JQ	4
1986	B	H	JQ	4
1986	B	H	JQ	336
1986	B	H	KJ	0
1986	B	H	KJ	1
1986	B	H	KJ	108
1986	B	H	KJ	109
1986	B	H	LD	0
1986	B	H	LD	0
1986	B	H	LD	0
1986	B	H	LD	14
1986	M	H	MFLN	122
1986	M	H	PIGS	323
1986	B	H	RP	3
1986	B	H	RP	3
1986	B	H	RP	7
1986	B	H	RP	170
1986	B	H	TK	0
1986	B	H	TK	1
1986	B	H	TK	23
1986	B	H	TK	399
1986	B	K	BD	90
1986	M	K	BTDR	0
1986	M	K	BTDR	23	1060
1986	B	K	CK	11
1986	B	K	CQ	0
1986	B	K	EF	534
1986	M	K	GOAT	157
1986	M	K	GOAT	264	865
1986	B	K	JQ	0
1986	B	K	LD	34
1986	M	K	PIGS	628
1986	B	K	RP	246
1986	M	L	AXIS	6	336
1986	M	L	AXIS	837	1374
1986	M	L	MFLN	11	235
1986	M	L	MFLN	69	83
1986	M	MA	GOAT	2
1986	M	MA	PIGS	226
1986	M	MO	AXIS	0
1986	M	MO	GOAT	20
1986	M	MO	PIGS	81
1986	M	O	PIGS	8
1986	M	O	PIGS	30
1987	B	H	BD	0
1987	B	H	BD	0
1987	B	H	BD	0
1987	B	H	BF	1
1987	B	H	BF	144
1987	B	H	BF	355
1987	B	H	CK	0
1987	B	H	CK	24
1987	B	H	CK	495
1987	B	H	CQ	0
1987	B	H	CQ	5
1987	B	H	CQ	999
1987	B	H	EF	2
1987	B	H	EF	79
1987	B	H	EF	805
1987	B	H	GF	0
1987	B	H	GF	39
1987	B	H	GF	102
1987	M	H	GOAT	26
1987	B	H	GQ	0
1987	B	H	GQ	0
1987	B	H	GQ	0
1987	B	H	JQ	0
1987	B	H	JQ	1
1987	B	H	JQ	254
1987	B	H	KJ	0
1987	B	H	KJ	57
1987	B	H	KJ	86
1987	B	H	LD	0
1987	B	H	LD	0
1987	B	H	LD	0
1987	M	H	MFLN	859
1987	M	H	PIGS	346
1987	B	H	RP	1
1987	B	H	RP	10
1987	B	H	RP	115
1987	B	H	TK	0
1987	B	H	TK	12
1987	B	H	TK	211
1987	B	K	BD	102
1987	M	K	BTDR	0
1987	M	K	BTDR	13	1095
1987	B	K	CK	21
1987	B	K	CQ	0
1987	B	K	EF	238
1987	M	K	GOAT	13	0
1987	M	K	GOAT	134
1987	B	K	JQ	0
1987	B	K	LD	85
1987	M	K	PIGS	522
1987	B	K	RP	159
1987	M	L	AXIS	1225
1987	M	L	MFLN	22
1987	M	L	MFLN	407
1988	B	H	BD	0
1988	B	H	BD	0
1988	B	H	BD	0
1988	B	H	BD	0
1988	B	H	BD	0
1988	B	H	BD	0
1988	B	H	BD	0
1988	B	H	BD	0
1988	B	H	BF	0
1988	B	H	BF	3
1988	B	H	BF	4
1988	B	H	BF	13
1988	B	H	BF	44
1988	B	H	BF	64
1988	B	H	BF	221
1988	B	H	BF	282
1988	B	H	CK	0
1988	B	H	CK	0
1988	B	H	CK	0
1988	B	H	CK	5
1988	B	H	CK	14
1988	B	H	CK	191
1988	B	H	CK	478
1988	B	H	CK	683
1988	B	H	CQ	0
1988	B	H	CQ	3
1988	B	H	CQ	4
1988	B	H	CQ	30
1988	B	H	CQ	74
1988	B	H	CQ	436
1988	B	H	CQ	1002
1988	B	H	CQ	1516
1988	B	H	EF	11
1988	B	H	EF	32
1988	B	H	EF	41
1988	B	H	EF	55
1988	B	H	EF	91
1988	B	H	EF	340
1988	B	H	EF	619
1988	B	H	EF	1055
1988	B	H	GF	1
1988	B	H	GF	2
1988	B	H	GF	3
1988	B	H	GF	9
1988	B	H	GF	12
1988	B	H	GF	25
1988	B	H	GF	76
1988	B	H	GF	100
1988	M	H	GOAT	93
1988	B	H	GQ	0
1988	B	H	GQ	0
1988	B	H	GQ	0
1988	B	H	GQ	0
1988	B	H	GQ	0
1988	B	H	GQ	3
1988	B	H	GQ	4
1988	B	H	GQ	7
1988	B	H	JQ	0
1988	B	H	JQ	0
1988	B	H	JQ	2
1988	B	H	JQ	6
1988	B	H	JQ	6
1988	B	H	JQ	17
1988	B	H	JQ	149
1988	B	H	JQ	172
1988	B	H	KJ	0
1988	B	H	KJ	1
1988	B	H	KJ	1
1988	B	H	KJ	9
1988	B	H	KJ	28
1988	B	H	KJ	39
1988	B	H	KJ	77
1988	B	H	KJ	185
1988	B	H	LD	0
1988	B	H	LD	0
1988	B	H	LD	0
1988	B	H	LD	0
1988	B	H	LD	0
1988	B	H	LD	1
1988	B	H	LD	1
1988	B	H	LD	2
1988	M	H	MFLN	54
1988	B	H	RP	3
1988	B	H	RP	4
1988	B	H	RP	5
1988	B	H	RP	11
1988	B	H	RP	12
1988	B	H	RP	36
1988	B	H	RP	49
1988	B	H	RP	101
1988	B	H	TK	0
1988	B	H	TK	0
1988	B	H	TK	11
1988	B	H	TK	25
1988	B	H	TK	25
1988	B	H	TK	75
1988	B	H	TK	175
1988	B	H	TK	275
1988	B	K	BD	146
1988	M	K	BTDR	0
1988	M	K	BTDR	23	1208
1988	B	K	CK	11
1988	B	K	CQ	0
1988	B	K	EF	350
1988	M	K	GOAT	3	0
1988	M	K	GOAT	126
1988	B	K	JQ	8
1988	B	K	LD	133
1988	M	K	PIGS	467
1988	B	K	RP	261
1988	M	L	AXIS	11	421
1988	M	L	AXIS	35	486
1988	M	L	AXIS	1056	2234
1988	M	L	AXIS	1245	1954
1988	M	L	MFLN	35
1988	M	L	MFLN	571
1988	M	MO	AXIS	0
1988	M	O	GOAT	31
1988	M	O	PIGS	82
1989	B	H	BD	0
1989	B	H	BD	0
1989	B	H	BD	1
1989	B	H	BD	2
1989	B	H	BD	5
1989	B	H	BF	0
1989	B	H	BF	0
1989	B	H	BF	5
1989	B	H	BF	256
1989	B	H	BF	481
1989	M	H	BTDR	34
1989	B	H	CK	0
1989	B	H	CK	2
1989	B	H	CK	3
1989	B	H	CK	19
1989	B	H	CK	412
1989	B	H	CQ	1
1989	B	H	CQ	2
1989	B	H	CQ	35
1989	B	H	CQ	165
1989	B	H	CQ	1278
1989	B	H	EF	23
1989	B	H	EF	96
1989	B	H	EF	136
1989	B	H	EF	196
1989	B	H	EF	1224
1989	M	H	FSHP	292
1989	B	H	GF	1
1989	B	H	GF	2
1989	B	H	GF	5
1989	B	H	GF	77
1989	B	H	GF	164
1989	M	H	GOAT	227
1989	B	H	GQ	0
1989	B	H	GQ	0
1989	B	H	GQ	0
1989	B	H	GQ	1
1989	B	H	GQ	21
1989	B	H	JQ	0
1989	B	H	JQ	6
1989	B	H	JQ	8
1989	B	H	JQ	35
[truncated: 1,920 more rows]

## Sheet: Key to Coding
Category	Parameter	Definition
TAX (Taxonomic group)	B, M	Birds, Mammals
ISLAND	H, K, L, MA, MO, O	Hawaiʻi, Kauaʻi, Lānaʻi, Mau,i Molokaʻi, Oʻahu
SPECIES	AXIS, BD, BF, BIRD, BTD, R CK, CQ, EF, FSHP, GF, GOAT, GQ, JQ, KJ, LD, MFLN, PIGS, RP, SG, TK	Axis deer, Zebra dove, Black francolin, Birds (sum), Black-tailed deer, Chukar, California quail, Erckel‘s francolin, Feral sheep, Gray francolin, Goat, Gambel‘s quail, Japanese quail, Kalij pheasant, Spotted dove, Mouflon sheep, Pigs, Ring-necked pheasant, Chestnut-bellied sandgrouse, Wild turkey
TAKE		Annual game harvest totals
# MEN		Annual number of hunter participants
